# Supplementary material for: Factors Associated with Nursing Interventions for Smoking Cessation: A Narrative Review
Source: Nurs Rep. 2021 Feb 1;11(1):64–74. doi: 10.3390/nursrep11010007 (PMC8608102; doi:10.3390/nursrep11010007)
Supplement: Supplementary file 1 [file nursrep-11-00007-s001.zip]

Archive with 3 entries (3 files):
- S1-final.docx
- S2-final.docx
- S3-final.docx
